# Supplementary material for: Comparison of the effects of empagliflozin and glimepiride on endothelial function in patients with type 2 diabetes: A randomized controlled study
Source: PLoS One. 2022 Feb 16;17(2):e0262831. doi: 10.1371/journal.pone.0262831 (PMC8849516; doi:10.1371/journal.pone.0262831)
Supplement: S1 Dataset — (XLSX) [file pone.0262831.s011.xlsx]

## Sheet: Sheet1
	age(years)	gender (male=1, female=0)	duration (years)	currentsmoker(yes=1, no=0)	Metformine(Pre=Before examination start ; yes=1, no=0)	DPP4-I(Pre)	SGLT2(Pre)	Glimepiride(Pre)	Glinide(Pre)	αGI(Pre)	TZD(Pre)	Insline(Pre)	GLP1(Pre)	ARB/ACE-I(Pre)	CCB(Pre)	Statin(Pre)	FMD(0=Baseline)	HbA1c(0)	FPG(0)	FPGmol(0)	GA(0)	BodyWeight(0)	BMI(0)	Bodyfluidvolume(0)	Totalfatmass(0)	Waist(0)	Cr(0)	eGFR(0)	F-CPR(0)	UAlb(0)	L-FABP(0)	UA(0)	LDL(0)	HDL(0)	TG(0)	sBP(0)	dBP(0)	Metformine(0)	Glargine(0)	HOMA2％B(0)	HOMA2％S(0)	HOMA2IR(0)	group	FMD(3M=12weeks)	HbA1c(3M)	FPG(3M)	FPGmol(3M)	GA(3M)	BodyWeight(3M)
1	66	0	1	0	0	0	0	0	0	0	0	0	0	0	0	0	8.3	6.3	70	3.88889	13.5	49.7	19.9	ND	ND	ND	0.71	62.66	0.3	6.1	3.3	4.06	121	72	132	ND	ND	500	8	118	165.1	0.605694	empagliflozin	6.2	6.2	134	7.44444	13.6	49.7
2	65	1	3	0	0	0	0	0	0	1	0	0	0	0	1	0	4.7	6.2	103	5.72222	16.5	67.3	25	37.3	17.1	87.5	1	58.55	1.7	70.9	1.9	6.34	82	50	93	121	64	500	14	186.9	25.7	3.89105	empagliflozin	3.9	6	109	6.05556	15.2	66.2
3	53	0	1	1	0	0	0	0	0	0	0	0	0	1	0	0	9.2	7	96	5.33333	16.1	65.9	30.1	37.6	26	96.8	0.59	81.71	2.4	11.8	1.1	5.58	92	43	173	118	72	1250	10	273.3	18.7	5.34759	glimepiride	4.5	6.6	67	3.72222	14.4	67.8
4	66	1	14	0	1	1	0	1	0	1	0	0	0	0	0	1	4.5	8	231	12.8333	22.8	62.6	22.1	40.1	8.2	81.3	0.96	60.95	1.6	3.9	0.8	5.26	72	67	103	105	68	2250	5	49.7	20.5	4.87805	glimepiride	4.5	7.7	129	7.16667	21.6	64.1
5	61	1	1	1	0	0	0	0	0	0	0	0	0	0	0	0	5.1	6.1	90	5	14.1	65.1	23.6	35	17.5	86.6	0.82	74.08	1.3	16.1	3.4	6.58	128	42	104	103	66	750	8	197.6	35	2.85714	empagliflozin	4.3	5.6	95	5.27778	12.8	64.9
6	68	1	20	0	0	0	0	0	0	0	0	1	0	1	0	0	5.1	9.1	246	13.6667		80.8	27.6	38	29.1	99.7	0.69	86.73	0.9	6.1	2.6	4.39	121	103	87	150	94	1500	6	27.4	34.7	2.88184	empagliflozin
7	33	1	1	0	0	0	0	0	0	0	0	1	0	0	0	0
8	48	1	5	1	0	0	0	0	0	0	0	0	0	0	0	0	5.6	11.3	385	21.3889	26	89.3	34.5	ND	ND	ND	0.67	98.98	6	380.4	7.3	3.7	83	86	277	144	94	1500	12	145.3	2	50	empagliflozin	4.2	10.5	339	18.8333	20	91.6
9	79	1	1	0	0	0	0	0	0	0	0	0	0	0	0	0
10	65	1	13	0	1	0	0	1	0	0	0	1	0	0	0	1	8.3	7.8	232	12.8889	21.3	79.3	22.9	ND	ND	ND	0.63	97.05	3	95.38	3.5	3.57	112	51	121	127	74	750	14	89.8	11	9.09091	glimepiride	5.1	7.6	122	6.77778	19.1	80.1
11	69	0	2	0	0	0	0	0	0	0	0	0	0	0	1	0	4.6	6.1	100	5.55556	13	65	31.9	24	32.4	108.2	0.8	54.09	3	373.7	7.5	3.74	131	47	155	126	83	750	12	300.4	14.8	6.75676	glimepiride	6.4	5.9	76	4.22222	12.8	65.1
12	60	0	3	0	0	1	0	0	0	0	0	1	0	1	1	1	5.1	6.8	165	9.16667	12.7	103	44	35.5	55.2	148.5	1.03	42.86	4.1	596.7	8.4	7.86	55	35	157	185	81	1500	44	179.4	9.3	10.7527	glimepiride	6.9	6.3	167	9.27778	11.9	105
13	51	0	9	0	1	1	1	0	1	0	0	0	0	0	0	1	4.9	6.9	152	8.44444	14.6	54	22.8	ND	ND	ND	0.43	116.78	3.1	9.7	1.5	3.63	72	71	322	117	74	1500	11	157.2	12.6	7.93651	glimepiride	5.5	7	245	13.6111	15.6	57.9
14	63	1	1	0	0	1	0	0	0	0	0	0	0	0	0	0	6.4	5.8	133	7.38889	16.4	77	24	ND	ND	ND	0.79	76.45	3.3	23.4	2.9	2.65	42	54	411	138	95	750	4	202.4	12.3	8.13008	empagliflozin	5.6	5.5	121	6.72222	14	84.2
15	48	1	1	1	0	0	0	0	0	0	0	0	0	0	0	0	5.3	5.8	81	4.5	15.1	54.4	19.2	34.6	7.4	72.9	0.8	81.53	1.2	1.9	0.4	6	78	96	196	108	72	750	6	228	39.3	2.54453	glimepiride	7.6	5.3	70	3.88889	14.4	53.8
16	56	1	8	1	0	1	0	1	0	0	0	0	0	0	0	1	8.8	8	132	7.33333	19.4	71	25.2	ND	ND	ND	0.88	70.28	1.4	30.5	5.1	4.76	98	42	267	129	81	1500	18	104.4	28.8	3.47222	empagliflozin	8.4	7.1	119	6.61111	18.9	68.9
17	59	0	9	0	0	0	0	0	0	0	0	0	0	0	0	0	6.2	7.9	140	7.77778	22	46.7	19.7	27.3	9.6	74.1	0.56	83.89	1	11.3	0.9	4.1	64	58	77	116	67	750	6	73.1	39.6	2.52525	glimepiride	6.3	7	131	7.27778	19	47.5
18	43	0	1	0	0	0	0	0	0	0	0	0	0	0	0	0	7.7	6.4	114	6.33333	17	65.8	27	34.4	19.1	85.9	1.16	41.41	3.1	141.3	10.5	6.3	82	54	105	127	88	500	8	246.6	13.7	7.29927	empagliflozin	6.9	5.8	95	5.27778	16.2	64.5
19	60	0	13	0	1	1	0	1	0	0	0	1	0	1	0	0	9.7	7.9	92	5.11111	18.3	66.6	28.5	28.6	27.9	97.7	0.7	65.4	2.9	24.7	3.4	4.31	115	52	136	113	65	750	12	339.1	15.7	6.36943	empagliflozin	6.9	7.6	84	4.66667	17.7	66.8
20	43	1	5	1	0	0	0	0	0	0	0	1	0	0	0	0	3.3	7.1	159	8.83333	17.6	81					0.75	90.3	2.3	16.8	5.1	5.22	108	75	81	102	66	1500	4	114.5	16.6	6.0241	empagliflozin
21	58	1	19	0	0	1	0	0	0	0	0	0	0	0	0	0	6	6.7	122	6.77778	19.5	61	21.1	37.3	10.3	80.1	0.91	67.07	2.7	4.9	1.2	6.2	95	55	106	121	80	1500	8	197.9	15.4	6.49351	glimepiride	3.7	7	242	13.4444	20.6	64.9
22	48	0	1	0	0	0	0	0	0	0	0	0	0	0	0	0	11.7	7.4	109	6.05556	19.8	60.1	25.7	26.3	24.2	89.8	0.55	90.78	0.8	7.9	2.1	3.67	145	90	111	144	92	750	18	97.8	53.4	1.87266	glimepiride	3.9	7.1	113	6.27778	17.7	63.8
23	34	1	1	0	0	0	0	0	0	0	0	0	0	0	0	0	5.5	5.7	113	6.27778	14.8	71.1	24.6	43.6	11.9	81.4	0.71	102.56	1.6	2.9	0.9	6.85	98	55	101	128	74	250	2	151.5	26.5	3.77358	glimepiride	8.6	5.3	111	6.16667	13.7	75.2
24	47	1	1	0	0	0	0	0	0	0	0	0	0	0	0	0	3.5	6.4	105	5.83333	15.3	72.1	23.8	45	10.8	83.8	0.72	92.04	1.2	14.5	1.2	6.35	127	67	74	144	82	750	4	140.2	36.1	2.77008	empagliflozin	1.8	5.9	112	6.22222	13.4	72.1
25	74	1	27	0	0	0	0	0	0	0	0	1	0	0	0	0
26	68	1	3	0	1	1	0	1	0	0	0	0	0	1	0	0	4.4	7.8	151	8.38889	20.2	76.6	28.8	35.1	29	100.2	0.79	74.79	6.6	6.3	0.5	7.24	142	39	223	127	75	750	13	309.9	6	16.6667	empagliflozin	5	7.9	180	10	17.7	75.7
27	73	1	1	1	0	0	0	0	0	0	0	1	0	0	0	0
28	41	1	10	1	0	1	0	0	0	0	0	0	0	0	0	0	6.6	6.9	168	9.33333	18.4	72.1	24.1	41.6	15.5	85.6	0.6	116.85	3.7	7.5	2.6	5.79	72	48	215	154	89	750	16	159.7	10.2	9.80392	glimepiride	3.8	7.2	176	9.77778	20.6	73.4
29	66	0	4	0	1	0	0	0	0	0	0	0	0	0	0	0	4.4	6.9	95	5.27778	15.9	58.4	24.8	25.6	23.6	89.1	0.6	75.33	1.7	14.3	1.4	5.05	127	56	160	143	96	1500	6	216.5	26.4	3.78788	empagliflozin	2.9	7.1	115	6.38889	15.7	59.3
30	47	1	4	1	0	0	0	0	0	0	0	0	0	0	0	0	3.5	6.3	92	5.11111	16.9	61.3	22.5	38.2	9.6	78	0.68	97.39	1.3	4.1	1.6	4.57	90	50	55	123	76	1500	10	189.6	34.8	2.87356	glimepiride	4.1	5.9	78	4.33333	15	63.4
31	70	0	5	0	0	1	0	0	0	0	0	0	0	0	0	0	4.3	8.6	161	8.94444	24.3	55.9	23.3	28.8	16.9	80.6	0.5	90.41	3	23.1	3.8	4.1	74	47	138	143	85	750	18	140.8	12.8	7.8125	empagliflozin	3.8	8.7	141	7.83333	23.8	56
32	63	1	3	1	1	0	0	0	0	0	0	0	1	0	1	1	2.3	5.7	90	5	13.5	91.9	28.7	48.3	26.4	103.5	0.67	91.55	1.5	13.5	0.6	6.68	65	34	107	128	74	750	18	218.7	30.4	3.28947	glimepiride	2.5	5.4	95	5.27778	12.4	89.2
33	76	1	5	0	0	1	0	0	0	0	0	0	0	1	0	1	4.7	6.2	88	4.88889	14.9	68	25.6	35.6	19.9	91.6	0.75	76.68	1.6	6.6	1.5	4.33	81	57	74	137	73	500	8	238.8	28.7	3.48432	glimepiride	2	6.4	80	4.44444	14.4	68.8
34	47	0	1	0	0	0	0	0	0	0	0	0	0	0	0	1	5.9	6.8	86	4.77778	13	67.6	24.2	30.1	26.4	89.7	0.79	61.08	1.8	2.8	1.5	5.64	70	39	224	115	72	1500	8	271.1	25.7	3.89105	glimepiride	5.5	6.2	93	5.16667	13.2	67.2
35	55	0	1	0	1	0	0	0	0	0	0	0	0	0	0	0	5	7.4	183	10.1667	18	69.5	28.2	31.7	26.4	95.4	0.65	72.72	6.6	30.6	0.7	5.36	86	60	355	133	78	750	8	250.4	5.7	17.5439	empagliflozin	7.7	7	113	6.27778	17.6	66
36	47	1	0	1	0	0	0	0	0	0	0	0	0	0	1	0	4.3	6.5	103	5.72222	14.9	78.1	26.1	42.8	19.9	91.9	0.92	70.39	5.7	6.2	2.3	7.6	48	42	503	132	93	1500	18	470.8	7.8	12.8205	glimepiride	5.7	6.2	107	5.94444	12.2	78.3
37	43	1	8	0	0	0	0	1	0	0	0	0	0	0	0	0	4.2	7.9	296	16.4444	18.3	90.7	29.8	46.1	28.1	99.7	0.67	102.16	8	5.4	0.5	6.01	36	47	657	153	85	500	10	224.5	3.3	30.303	glimepiride	5.1	6.8	151	8.38889	14.3	88.4
38	68	1	0	1	0	0	0	0	0	0	0	1	0	1	1	0
39	60	1	10	0	0	0	0	0	0	0	0	0	0	0	0	1	3.6	6.3	108	6	13.2	79	28.7	41.2	23.1	96.9	1	59.91	1.7	2.9	0.6	6.5	76	46	139	132	82	750	11	171.7	25.3	3.95257	empagliflozin	4.8	6	138	7.66667	12.1	79.7
40	61	1	1	0	0	0	0	0	0	0	0	0	0	0	0	0	7.4	6.5	100	5.55556	21.5	69.6	24.1	40.4	14.8	87.3	0.94	63.5	1.6	4.4	1.1	5.68	77	44	105	163	101	750	12	188.7	27.6	3.62319	empagliflozin	7.4	6.5	100	5.55556	21.2	66.3
41	62	0	0	0	0	0	0	0	0	0	0	0	0	0	0	0	3.7	5.9	82	4.55556	14.7	78.9	33.4	31.1	36.8	112.8	0.54	85.66	3.1	21.8	3.8	6.2	119	48	149	136	95	1000	6	437.9	15.3	6.53595	empagliflozin	5.3	6	149	8.27778	14.9	79.5
42	70	0	7	0	0	0	0	0	0	0	0	0	0	0	0	0	4.7	6.9	102	5.66667	17.4	55	24.4	24.8	21.3	88.8	0.55	81.13	0.9	29.3	2.8	3.64	114	70	174	139	70	750	8	120.4	48.5	2.06186	glimepiride	7.8	6.3	115	6.38889	16.7	54.8
43	67	1	3	0	0	0	0	0	0	0	0	0	0	0	0	0	1.7	6.9	100	5.55556	19.4	62.2	22	34.1	16.3	84.7	0.51	121.24	1	25.2	3	4.17	99	59	85	128	86	1500	9	134.7	44	2.27273	glimepiride	3.5	6.5	99	5.5	19	62.1
44	55	1	10	0	0	0	0	0	0	0	0	0	0	0	0	0	9.3	7	119	6.61111	17.8	70.7	25.3	35.4	22.4	91.5	0.94	65.72	3.3	525.6	19.6	6.22	106	67	149	154	96	750	12	241.4	12.7	7.87402	empagliflozin	6.4	6.7	98	5.44444	17.9	70.9
45	45	1	20	0	0	0	0	0	0	0	0	0	0	0	0	0	5.4	7	249	13.8333	21.8	82.8	27.7	42.9	24.5	95	0.72	93.2	3.3	3.8	2.4	4.15	100	64	66	149	87	750	10	92.4	9.5	10.5263	empagliflozin	2.3	7.8	226	12.5556	21.1	83.8
46	79	1	5	0	0	1	0	1	0	1	0	0	0	1	1	1	5.9	7.3	134	7.44444	19.5	46.9	20.3	24.4	13.8	79	0.81	51.52	1.5	597.7	17.4	7.06	157	66	106	177	83	500	2	107.2	26.8	3.73134	glimepiride	3.4	6.9	83	4.61111	19.3	48.1
47	70	0	0	0	0	0	0	0	0	0	0	0	0	0	0	0	5.6	6.1	105	5.83333	13.9	58.4	25	29.9	18	82.8	0.58	76.86	2.6	37.1	2.1	4.62	116	33	150	113	71	1500	10	247.8	16.8	5.95238	empagliflozin	3.4	6.1	105	5.83333	13.5	53.1
48	54	1	0	0	0	0	0	0	0	0	0	0	0	0	0	0	6.9	6	96	5.33333	14	77.8	26	43	19.4	92.1	0.84	74.72	1.9	3.4	1.2	6.03	71	112	152	122	80	1000	8	230.3	23.5	4.25532	empagliflozin	4.8	5.9	119	6.61111	11.4	76
49	48	1	1	1	0	0	0	0	0	0	0	0	0	0	0	0	5.5	6.4	113	6.27778	19	66.3	23	41.9	9.4	80.5	0.76	86.23	0.6	13.1	2.1	4.98	99	44	248	115	74	750	9	74.6	70.4	1.42045	glimepiride	5.9	5.6	108	6	16	66.9
50	48	1	1	0	0	0	0	0	0	0	0	0	0	0	0	0	5	6.7	144	8	16.8	61.3	21.5	37.9	10	77.8	0.76	86.23	1.1	9.1	2.4	4.68	71	68	90	131	80	750	3	74.8	35.7	2.80112	glimepiride
51	44	1	2	1	0	1	1	0	0	0	0	0	0	0	0	0	4.6	6.7	157	8.72222	13.8	79	25.5	44.1	19.1	90.1	0.86	77.23	5.8	4.5	1.6	6.6	85	47	126	111	70	1500	3	262.2	6.7	14.9254	empagliflozin	5.2	6.2	97	5.38889	13.8	78.8
52	62	0	12	0	0	0	1	0	0	0	0	0	0	0	1	1	5.6	6.4	104	5.77778	12.6	65.4	27.6	29.4	25.2	98.9	0.69	65.82	1.8	8.1	1.6	4.43	116	52	248	119	72	500	2	191.6	24.2	4.13223	empagliflozin	5.8	5.7	83	4.61111	12.8	64.2
53	68	1	26	1	0	0	0	0	0	0	0	0	0	0	0	0	4.5	8.2	224	12.4444	22.6	44.2	17.7	26.6	8.3	71.3	0.83	70.56	1.8	1942.4	13.4	5.85	110	62	67	151	81	750	5	57.5	18.6	5.37634	empagliflozin
54	45	1	0	1	0	0	0	0	0	0	0	0	0	1	1	0	4.8	6.4	65	3.61111	16.3	65.7	23.2	38.7	13.1	81.8	1	65.06	1.2	8.1	1.9	5.29	116	66	122	152	96	1500	20	348.5	42.5	2.35294	glimepiride
55	45	1	1	1	0	0	0	0	0	0	0	0	0	0	0	0	4.4	5.6	90	5	12.8	76.7	27.5	41.1	20.6	91.5	0.91	72.13	3.6	2.8	2.5	4.99	112	50	109	125	68	500	2	414.1	12.8	7.8125	glimepiride	4.3	6.1	94	5.22222	13.5	78.3
56	50	1	5	1	0	0	0	0	0	0	0	0	0	0	0	0	6.3	6.4	109	6.05556	15.4	80.4	27.8	43.2	21.8	94.4	0.77	84.02	4.7	8.9	1.7	6.46	72	49	458	132	77	1000	6	368.5	9.2	10.8696	empagliflozin	4.1	6.4	87	4.83333	16	81.5
57	71	0	5	0	0	1	0	0	0	0	0	0	0	0	0	0	3.9	6.6	114	6.33333	16.3	67.9	30.2	26.4	32	105.2	0.66	66.46	2.2	8.3	3.4	7.49	107	48	304	123	75	500	10	189.4	19.3	5.18135	empagliflozin	9.4	6.3	80	4.44444	14.8	63.5
58	51	1	6	1	1	0	0	0	0	0	0	1	0	0	0	0	7.1	6.7	179	9.94444	15.2	82.4	27.8	45.5	20.5	93.6	0.87	73.1	3.5	4.4	3.9	6.78	41	37	336	129	84	500	22	140	10.6	9.43396	empagliflozin	4.2	6.4	153	8.5	14.2	84.3
59	49	1	0	1	0	0	0	0	0	0	0	0	0	0	0	0	5.3	5.7	112	6.22222	12.7	71.8	25.8	38.3	19.8	88.7	0.9	71.25	3.8	15.7	2.9	8.32	57	80	185	124	79	1500	22	297.9	11.3	8.84956	glimepiride	5.2	5.5	111	6.16667	13.1	73
60	55	1	8	0	1	1	0	0	0	0	0	0	0	0	0	1	5.4	6.8	126	7	14.7	78.3	25.9	42.2	21.2	91.8	0.95	64.97	4.9	10.7	2.9	5.71	99	56	273	123	81	750	10	304.8	8.5	11.7647	empagliflozin	7.3	6.7	91	5.05556	15.6	78.6
61	63	0	0	0	0	0	0	0	0	0	0	0	0	0	0	1
62	61	1	1	0	0	0	0	0	0	0	0	0	0	0	0	0	1.9	6.4	109	6.05556	13.6	65.8	22.4	39.7	11.9	82.9	0.84	72.15	2.6	3.8	2.2	5.53	41	57	222	119	76	500	8	232.3	16.6	6.0241	empagliflozin	4.3	6	100	5.55556	13.7	63.8
63	71	0	21	0	1	1	0	1	0	0	0	0	0	0	1	1	0.7	9.1	274	15.2222	25.2	54.2	23.2	26.6	18	90	0.48	94.16	1.9	3591.4	14.3	5.85	106	40	139	144	79	1500	10	48.1	14.8	6.75676	empagliflozin	1.5	9.5	93	5.16667	22.8	55.1
64	67	1	31	0	0	0	0	0	0	0	0	0	0	0	0	1	5.3	6.5	115	6.38889	14.9	85.9	29.5	42.5	28.2	102.8	0.71	84.42	6.1	4.3	2.9	3.84	70	47	257	123	76	1500	7	419.5	7.1	14.0845	empagliflozin	11.9	5.9	92	5.11111	13	79.4
65	51	0	5	0	0	0	0	0	0	0	0	1	0	0	0	1	4.1	6.4	147	8.16667	15.5	38.7	15.5	25.1	4.6	65.6	0.53	92.9	3.2	17.5	3.8	5.08	111	72	184	100	72	500	3	169.6	12.3	8.13008	empagliflozin	3.3	6.3	168	9.33333	14.6	37.5
66	43	1	3	1	0	0	0	0	0	0	0	0	0	0	0	0	10.5	6.7	168	9.33333	12.8	87.6	30.8	43.8	27.9	99.6	0.97	68.15	7	4.1	1.9	7.22	97	71	197	155	103	1000	10	290	5.5	18.1818	glimepiride	5.8	8.2	220	12.2222	16.5	96.8
67	32	1	1	1	0	0	0	0	0	0	0	0	0	0	0	0	3.8	5.5	82	4.55556	11.4	120.2	35.7	59.6	39.2	114.8	0.92	78.6	2	4	2.4	6.74	103	56	109	138	88	1000	8	319.3	23.6	4.23729	glimepiride	7.1	5.4	96	5.33333	11.7	127.3
68	66	0	10	0	0	1	0	0	0	0	0	0	0	0	0	0	3.9	6.5	118	6.55556	19.1	44.9	21.4	26.2	9.3	77.3	0.51	89.98	1.1	17.9	2.1	2.9	103	85	69	114	70	750	4	106.4	38	2.63158	glimepiride	0.5	5.9	106	5.88889	19.1	44.1
69	47	0	1	0	0	0	0	0	0	0	0	0	0	0	0	0	4.4	6.2	76	4.22222	11.1	64.2	29.7	29.5	24.2	93.1	0.63	78.72	1.6	4.4	0.6	5.4	80	42	190	92	63	500	30	314.7	30.2	3.31126	glimepiride	7.4	5.6	71	3.94444	10.8	56.8
[truncated: 20 more columns]
